# Supplementary material for: Chronic BPAF exposure differentially enhances fat deposition in mice fed normal or high-fat diets via lipid metabolism dysregulation
Source: Front Endocrinol (Lausanne). 2025 May 15;16:1571076. doi: 10.3389/fendo.2025.1571076 (PMC12119261; doi:10.3389/fendo.2025.1571076)
Supplement: Supplementary file 2 [file Table1.xlsx]

## Sheet: Sheet1
Table S1
Gene	Forward primer (5'－3')	Reverse primer (5'－3')
ACC	TGACAGACTGATCGCAGAGAAAG	TGGAGAGCCCCACACACA
ATGL	GTGAAGCAGGTGCCAACATTATTG	AAACACGAGTCAGGGAGATGCC
FAS	CCTGGATAGCATTCCGAACCT	AGCACATCTCGAAGGCTACACA
ADRB3	ACGCCGAGACTACAGACCATA	CTGGTGGCATTACGAGGA
PPARα	CTGCAGAGCAACCATCCAGAT	GCCGAAGGTCCACCATTTT
SCD1	CCGGAGACCCCTTAGATCGA	TAGCCTGTAAAAGATTTCTGCAAACC
LPL	TGAAAGTGGGTTTTCCTGAGTAT	GGTTAGCCACCGTTTAATATTTG
CD36	TGGTCAAGCCAGCTAGAAA	CCCAGTCTCATTTAGCCAC
FATP	TGCCACAGATCGGCGAGTTCTA	AGTGGCTCCATCGTGTCCTCAT
FABP4	TGAAATCACCGCAGACGACAGG	GCTTGTCACCATCTCGTTTTCTC
CPT1α	TGGCATCATCACTGGTGTGTT	GTCTAGGGTCCGATTGATCTTTG
POMC	CCATAGATGTGTGGAGCTGGTG	CATCTCCGTTGCCAGGAAACAC
NPY	TACTCCGCTCTGCGACACTACA	GGCGTTTTCTGTGCTTTCCTTC
AGRP	GCCTCAAGAAGACAACTGCAGAC	AAGCAGGACTCGTGCAGCCTTA
CART	TACTCTGCCGTGGATGATGCGT	TCGGAATGCGTTTACTCTTGAGC
TRH	CAGAACGTCGATTCTTGAGGAAAG	TCGGCTTCAACGTCTTCCTCCT
CRH	GGAATCTCAACAGAAGTCCCGC	CTGCAGCAACACGCGGAAAAAG
SOCS3	GGACCAAGAACCTACGCATCCA	CACCAGCTTGAGTACACAGTCG
GAPDH	TGTGTCCGTCGTGGATCTGA	CCTGCTTCACCACCTTCTTGAT
